# Supplementary material for: Robust Motion Regression of Resting-State Data Using a Convolutional Neural Network Model
Source: Front Neurosci. 2019 Feb 28;13:169. doi: 10.3389/fnins.2019.00169 (PMC6482337; doi:10.3389/fnins.2019.00169)
Supplement: Supplementary file 1 [file Data_Sheet_1.ZIP]

Archive with 4 entries (3 files):
- supplementary/
- supplementary/cnnRegressors.pdf
- supplementary/denoisedTS.pdf
- supplementary/TableS1.xlsx
