# Supplementary material for: Robust Motion Regression of Resting-State Data Using a Convolutional Neural Network Model
Source: Front Neurosci. 2019 Feb 28;13:169. doi: 10.3389/fnins.2019.00169 (PMC6482337; doi:10.3389/fnins.2019.00169)
Supplement: Supplementary file 1 [file Data_Sheet_1.ZIP › supplementary/TableS1.xlsx]

## Sheet: Sheet1
subject	fMRI	MPRAGE	VISCODE2	DXCHANGE	birth	genderM1F2	MMSE	AD begin	MCI begin	cog begin	age	handness
002_S_0295	2011-06-02_07_56_36.0	2011-06-02_07_58_50.0	9	1	1921.5	1	28			9999	90.0055	1
002_S_0413	2011-06-16_12_18_49.0	2011-06-16_12_27_07.0	9	1	1930	2	30			9999	81.5438	1
002_S_0685	2011-07-08_07_04_27.0	2011-07-08_07_21_35.0	9	1	1916.92	2	30			9999	94.6886	1
002_S_1261	2012-02-23_14_16_12.0	2012-02-23_14_21_43.0	9	1	1936	2	30			9999	76.2297	1
002_S_1280	2012-03-01_13_10_21.0	2012-03-01_13_15_11.0	9	1	1936.42	2	30			9999	75.8361	1
002_S_4213	2011-09-02_18_27_31.0	2011-09-02_18_40_57.0	1	1	1933.67	2	28			9999	78.0888	1
002_S_4225	2011-09-21_10_07_24.0	2011-09-21_10_09_36.0	1	1	1941.83	1	28			9999	69.9742	1
002_S_4262	2011-10-05_07_24_30.0	2011-10-05_07_40_26.0	1	1	1938.92	2	29			9999	72.9304	1
002_S_4264	2011-10-05_17_41_45.0	2011-10-05_17_44_37.0	1	1	1937.67	2	29			2011	74.1804	1
002_S_4270	2011-10-11_07_50_49.0	2011-10-11_07_59_12.0	1	1	1937.17	2	28			9999	74.6968	1
002_S_5178	2013-05-16_19_31_16.0	2013-05-16_19_31_16.0	1	1	1944.75	1	27			2010	68.7105	1
002_S_5230	2013-06-27_07_23_58.0	2013-06-27_07_23_58.0	1	1	1940	2	29			9999	73.574	2
002_S_5256	2013-07-15_13_58_48.0	2013-07-15_13_58_48.0	1	1	1943.08	2	30			2011	70.5411	1
006_S_0731	2013-10-25_10_54_21.0	2013-10-25_10_54_21.0	11	1	1935.08	1	30			9999	78.8185	1
006_S_4150	2011-08-08_14_49_20.0	2011-08-08_14_49_20.0	1	1	1937.75	1	28			9999	73.9386	2
006_S_4357	2011-11-28_10_48_16.0	2011-11-28_11_01_12.0	1	1	1938.25	2	30			9999	73.7434	1
006_S_4449	2012-01-19_13_24_30.0	2012-01-19_13_26_40.0	1	1	1945.17	2	28			9999	66.9687	1
006_S_4485	2012-02-01_09_29_32.0	2012-02-01_09_52_27.0	1	1	1938.83	1	26			9999	73.3361	1
006_S_5153	2013-04-22_12_10_56.0	2013-04-22_12_23_26.0	1	1	1934.33	1	30			2005	79.0603	1
010_S_4345	2012-01-24_12_11_28.0	2012-01-24_12_11_28.0	1	1	1942.17	1	30			9999	69.9824	2
010_S_4442	2012-02-07_10_41_39.0	2012-02-07_10_48_02.0	1	1	1937.83	2	30			9999	74.3525	1
012_S_4026	2011-05-26_13_51_05.0	2011-05-26_13_53_27.0	1	1	1937.83	1	29			9999	73.6546	1
012_S_4545	2012-09-24_12_16_09.0	2012-09-24_12_16_09.0	4	1	1945.17	2	29			9999	67.6491	1
012_S_4643	2012-04-11_12_16_59.0	2012-04-11_12_16_59.0	1	1	1947.25	2	29			9999	65.1135	1
012_S_5121	2013-03-15_12_10_50.0	2013-03-15_12_10_50.0	1	1	1936.42	1	30			2008	76.8744	2
012_S_5157	2013-05-16_14_15_20.0	2013-05-16_14_15_20.0	1	1	1947.83	1	28			9999	65.6272	1
012_S_5195	2013-06-14_14_19_31.0	2013-06-14_14_19_31.0	1	1	1948.33	2	29			9999	65.205	1
012_S_5213	2013-07-10_12_57_26.0	2013-07-10_12_57_26.0	1	1	1948.08	2	28			9999	65.5274	1
013_S_4579	2012-04-04_18_01_24.0	2012-04-04_18_05_29.0	1	1	1927.25	1	30			9999	85.0943	2
013_S_4580	2012-04-05_16_17_07.0	2012-04-05_16_25_18.0	1	1	1942.5	2	30			9999	69.847	1
013_S_4616	2012-04-19_16_05_50.0	2012-04-19_16_11_09.0	1	1	1927.42	1	29			9999	84.9687	1
013_S_4731	2012-05-31_14_34_49.0	2012-05-31_14_39_15.0	1	1	1929.75	2	30			9999	82.7516	1
013_S_5137	2013-04-19_16_31_52.0	2013-04-19_16_35_04.0	1	1	1934.42	2	29			2010	78.9687	1
013_S_5171	2013-05-30_11_31_13.0	2013-05-30_11_31_13.0	1	1	1940.58	2	30			2008	72.9155	1
018_S_4257	2011-10-24_08_59_22.0	2011-10-24_09_08_28.0	1	1	1932.92	1	29			9999	78.9824	1
018_S_4313	2011-11-28_13_04_38.0	2011-11-28_13_10_21.0	1	1	1934.83	2	25			9999	77.16	1
018_S_4349	2011-11-15_10_04_12.0	2011-11-15_10_17_11.0	1	1	1940.5	2	29			9999	71.4578	1
018_S_4399	2011-12-15_13_04_26.0	2011-12-15_13_07_48.0	1	1	1934	2	28			9999	78.0411	1
018_S_4400	2011-12-20_13_00_18.0	2011-12-20_13_02_39.0	1	1	1940.83	1	30			9999	71.2215	1
018_S_5250	2013-08-08_12_45_11.0	2013-08-08_12_45_11.0	1	1	1939.67	1	29			9999	74.0219	1
018_S_5262	2013-08-12_10_00_22.0	2013-08-12_10_00_22.0	1	1	1940.08	2	29			9999	73.6162	2
019_S_4367	2011-11-30_09_57_14.0	2011-11-30_10_09_24.0	1	1	1946.75	2	29			9999	65.2489	1
019_S_4835	2012-07-10_11_00_26.0	2012-07-10_11_09_41.0	1	1	1933.25	1	26			9999	79.3607	1
019_S_5180	2013-05-22_11_39_41.0	2013-05-22_11_39_41.0	1	1	1947.58	1	24			9999	65.8936	1
019_S_5242	2013-07-02_12_45_03.0	2013-07-02_12_45_03.0	1	1	1946.33	1	29			9999	67.2555	1
031_S_4021	2011-10-20_14_12_15.0	2011-10-20_14_23_38.0	4	1	1944.75	1	30			9999	67.1381	1
031_S_4032	2011-05-09_13_53_47.0	2011-05-09_14_02_41.0	1	1	1941.17	2	30			9999	70.2747	1
031_S_4218	2011-09-08_10_39_40.0	2011-09-08_10_54_09.0	1	1	1931	1	29			9999	80.7719	1
031_S_4474	2012-01-24_10_41_24.0	2012-01-24_10_58_26.0	1	1	1926.5	1	28			9999	85.6491	1
031_S_4496	2012-02-03_12_24_16.0	2012-02-03_12_56_30.0	1	1	1936	2	30			9999	76.1749	1
053_S_4578	2012-03-16_14_57_40.0	2012-03-16_15_09_58.0	1	1	1943	2	27			9999	69.2938	1
053_S_5202	2013-06-07_12_12_16.0	2013-06-07_12_12_16.0	1	1	1947.75	2	30			2009	65.7692	1
053_S_5272	2013-08-12_08_09_32.0	2013-08-12_08_09_32.0	1	1	1943.67	2	28			9999	70.0329	2
053_S_5287	2013-09-10_16_55_18.0	2013-09-10_16_55_18.0	1	1	1934.75	2	29			9999	79.0274	1
053_S_5296	2013-12-10_11_37_12.0	2013-12-10_11_37_12.0	1	1	1944.67	1	29			9999	69.3607	1
100_S_4469	2012-03-08_13_15_43.0	2012-03-08_13_19_42.0	1	1	1946.08	1	29			9999	66.1886	1
100_S_4511	2012-03-09_13_10_36.0	2012-03-09_13_19_08.0	1	1	1942.42	1	29			9999	69.858	1
100_S_5075	2013-03-05_13_26_05.0	2013-03-05_13_32_24.0	1	1	1930.17	2	25			9999	83.097	1
100_S_5091	2013-03-06_12_01_26.0	2013-03-06_12_09_42.0	1	1	1945.17	1	29			9999	68.0998	1
100_S_5096	2013-03-28_13_20_18.0	2013-03-28_13_26_12.0	1	1	1932.83	1	28			9999	80.4934	1
100_S_5102	2013-03-29_11_09_11.0	2013-03-29_11_13_08.0	1	1	1946.75	2	29			9999	66.5795	1
100_S_5246	2013-08-20_10_09_37.0	2013-08-20_10_09_37.0	1	1	1948.08	2	30			9999	65.6381	1
100_S_5280	2013-08-16_12_04_12.0	2013-08-16_12_04_12.0	1	1	1946.17	1	30			9999	67.5438	1
129_S_4369	2012-08-07_11_58_28.0	2012-08-07_11_58_28.0	4	1	1943.58	1	27			9999	69.1025	1
129_S_4371	2012-07-17_06_28_52.0	2012-07-17_06_28_52.0	4	1	1944.17	1	28			9999	68.4632	1
129_S_4396	2012-12-11_08_07_57.0	2012-12-11_10_35_09.0	5	1	1933.5	2	29			9999	79.5301	1
129_S_4422	2012-07-20_12_36_30.0	2012-07-20_12_36_30.0	4	1	1941.17	2	30			9999	71.4715	2
130_S_4343	2011-11-09_13_20_15.0	2011-11-09_13_26_09.0	1	1	1932.25	1	30			9999	79.6913	1
130_S_4352	2011-11-15_07_23_43.0	2011-11-15_07_26_36.0	1	1	1928.25	1	29			9999	83.7078	1
130_S_5142	2013-04-19_14_24_14.0	2013-04-19_14_34_53.0	1	1	1937	2	30			9999	76.3854	2
130_S_5175	2013-05-24_09_26_11.0	2013-05-24_09_26_11.0	1	1	1933.92	2	30			2011	79.5658	1
130_S_5258	2013-07-18_07_19_10.0	2013-07-18_07_19_10.0	1	1	1935.67	2	29			2012	77.966	1
131_S_5148	2013-04-18_06_54_19.0	2013-04-18_07_09_39.0	1	1	1944.75	1	30			9999	68.6326	1
136_S_0186	2012-10-11_13_08_57.0	2012-10-11_13_14_30.0	10	1	1925.75	2	29			9999	87.1135	1
136_S_4269	2011-10-31_09_47_22.0	2011-10-31_10_05_11.0	1	1	1946.17	2	30			9999	65.7516	1
136_S_4433	2012-01-16_11_36_54.0	2012-01-16_11_39_52.0	1	1	1935.25	2	30			9999	76.8772	1
